# Supplementary material for: Transcriptome and Physiological Analysis of Rootstock Types and Silicon Affecting Cold Tolerance of Cucumber Seedlings
Source: Plants (Basel). 2022 Feb 6;11(3):445. doi: 10.3390/plants11030445 (PMC8838756; doi:10.3390/plants11030445)
Supplement: Supplementary file 1 [file plants-11-00445-s001.zip]

Archive with 1 entries (1 files):
- plants-1557273-supplementary.pdf
